# Supplementary material for: Food poisoning from raw horse meat contaminated with Shiga toxin-producing Escherichia coli O157 linked to nationwide spread of closely related strains, Japan, 2023
Source: Microbiol Spectr. 2026 Mar 31;14(5):e04115-25. doi: 10.1128/spectrum.04115-25 (PMC13141936; doi:10.1128/spectrum.04115-25)
Supplement: Table S1 — Case list of Shiga toxin-producing Escherichia coli O157 infections, Japan, 2022-–2023. [file spectrum.04115-25-s0002.xlsx]

## Sheet: list
Table S1 Case list of Shiga toxin–producing Escherichia coli O157 infections, Japan, 2022-2023
									Survey results on raw horse meat consumption
No.	Isolation month	Prefecture	O serogroup	H serogroup†	Stx type	MLVA complex§	≤10 SNVs by comparative genomics	Accession no.	Consumed raw horse meat from Shop A	Secondary infection from a patient who consumed raw horse meat	Consumed raw horse meat from sources other than Shop A	Consumed raw horse meat but the source of purchase was unknown	Did not consume raw horse meat	Consumption of raw horse meat was not investigated
1	2022/04	Tokyo	157	H7	1/2	ｘ								ｘ
2	2022/05	Tochigi	157	H7	1/2	ｘ	ｘ	DRR688826					ｘ
3	2022/05	Kanagawa	157	H7	1/2	ｘ	ｘ	DRR688815					ｘ
4	2022/05	Kanagawa	157	H7	1/2	ｘ	ｘ	DRR688817					ｘ
5	2022/06	Gunma	157	H7	1/2	ｘ	ｘ	DRR688818					ｘ
6	2022/06	Saitama	157	H7	1/2	ｘ	ｘ	DRR688822					ｘ
7	2022/06	Saitama	157	H7	1/2		ｘ	DRR688816					ｘ
8	2022/06	Kanagawa	157	H7	1/2	ｘ	ｘ	DRR688847					ｘ
9	2022/06	Aichi	157	H7	1/2	ｘ	ｘ	DRR688819						ｘ
10	2022/07	Oita	157	H7	1/2	ｘ	ｘ	DRR688820						ｘ
11	2022/07	Kochi	157	H7	1/2	ｘ	ｘ	DRR688825					ｘ
12	2022/07	Osaka	157	H7	1/2	ｘ	ｘ	DRR688887						ｘ
13	2022/07	Miyagi	157	H7	1/2	ｘ	ｘ	DRR688824					ｘ
14	2022/07	Kanagawa	157	H7	1/2	ｘ	ｘ	DRR688848					ｘ
15	2022/07	Niigata	157	H7	1/2	ｘ	ｘ	DRR688886						ｘ
16	2022/07	Nara	157	H7	1/2	ｘ	ｘ	DRR688827					ｘ
17	2022/07	Fukushima	157	H7	1/2	ｘ	ｘ	DRR688842					ｘ
18	2022/07	Nara	157	H7	1/2	ｘ	ｘ	DRR688828					ｘ
19	2022/07	Tochigi	157	H7	1/2	ｘ	ｘ	DRR688821					ｘ
20	2022/07	Yamagata	157	H7	1/2	ｘ	ｘ	DRR688833	ｘ
21	2022/07	Yamagata	157	H7	1/2	ｘ	ｘ	DRR688829				ｘ
22	2022/07	Miyagi	157	H7	1/2	ｘ	ｘ	DRR688894				ｘ
23	2022/07	Yamagata	157	H7	1/2	ｘ	ｘ	DRR688823	ｘ
24	2022/07	Yamagata	157	H7	1/2	ｘ	ｘ	DRR688837					ｘ
25	2022/07	Yamagata	157	H7	1/2	ｘ	ｘ	DRR688834		ｘ
26	2022/07	Yamagata	157	H7	1/2	ｘ	ｘ	DRR688835		ｘ
27	2022/07	Yamagata	157	H7	1/2	ｘ	ｘ	DRR688836		ｘ
28	2022/07	Yamagata	157	H7	1/2	ｘ	ｘ	DRR688838					ｘ
29	2022/07	Yamagata	157	H7	1/2	ｘ	ｘ	DRR688839					ｘ
30	2022/08	Saitama	157	H7	1/2	ｘ	ｘ	DRR688877					ｘ
31	2022/08	Shizuoka	157	H7	1/2	ｘ	ｘ	DRR688845						ｘ
32	2022/08	Yamagata	157	H7	1/2	ｘ	ｘ	DRR688840					ｘ
33	2022/08	Yamagata	157	H7	1/2	ｘ	ｘ	DRR688841					ｘ
34	2022/08	Tokyo	157	H7	1/2	ｘ								ｘ
35	2022/08	Saitama	157	H7	1/2	ｘ	ｘ	DRR688832					ｘ
36	2022/08	Saitama	157	H7	1/2	ｘ	ｘ	DRR688830					ｘ
37	2022/08	Saitama	157	H7	1/2	ｘ	ｘ	DRR688831					ｘ
38	2022/08	Kumamoto	157	H7	1/2	ｘ	ｘ	DRR688891					ｘ
39	2022/08	Saitama	157	H7	1	ｘ	ｘ	DRR688878					ｘ
40	2022/08	Mie	157	H7	1/2	ｘ	ｘ	DRR688843					ｘ
41	2022/08	Hokkaido	157	H7	1/2	ｘ	ｘ	DRR688844					ｘ
42	2022/08	Fukuoka	157	ND	1/2	ｘ							ｘ
43	2022/08	Nara	157	H7	1/2	ｘ	ｘ	DRR688880					ｘ
44	2022/08	Aichi	157	H7	1/2	ｘ	ｘ	DRR688846					ｘ
45	2022/08	Miyagi	157	H7	1/2	ｘ	ｘ	DRR688856					ｘ
46	2022/08	Osaka	157	Hg7	1/2	ｘ								ｘ
47	2022/08	Gifu	157	H7	1/2	ｘ	ｘ	DRR688851					ｘ
48	2022/09	Saga	157	H7	1/2	ｘ	ｘ	DRR688893					ｘ
49	2022/09	Aomori	157	Hg7	1/2	ｘ							ｘ
50	2022/09	Aichi	157	H7	1/2	ｘ	ｘ	DRR688852					ｘ
51	2022/09	Mie	157	H7	1	ｘ	ｘ	DRR688853						ｘ
52	2022/09	Akita	157	ND	1/2		ｘ	DRR688850						ｘ
53	2022/09	Shizuoka	157	H7	1/2	ｘ	ｘ	DRR688858						ｘ
54	2022/09	Nagano	157	H7	1/2	ｘ	ｘ	DRR688854					ｘ
55	2022/09	Osaka	157	Hg7	1/2	ｘ								ｘ
56	2022/09	Kanagawa	157	H7	1/2	ｘ	ｘ	DRR688849					ｘ
57	2022/09	Gifu	157	H7	1/2	ｘ	ｘ	DRR688857					ｘ
58	2022/09	Saitama	157	H7	1/2	ｘ	ｘ	DRR688879						ｘ
59	2022/09	Nagano	157	H7	1/2	ｘ	ｘ	DRR688855					ｘ
60	2022/09	Gifu	157	H7	1/2	ｘ	ｘ	DRR688861					ｘ
61	2022/09	Aichi	157	H7	1/2	ｘ	ｘ	DRR688881					ｘ
62	2022/09	Shizuoka	157	H7	1/2	ｘ	ｘ	DRR688859					ｘ
63	2022/09	Shizuoka	157	H7	1/2	ｘ	ｘ	DRR688860					ｘ
64	2022/09	Gunma	157	H7	1/2	ｘ	ｘ	DRR688862					ｘ
65	2022/09	Gunma	157	H7	1/2	ｘ	ｘ	DRR688863					ｘ
66	2022/09	Gunma	157	H7	1/2	ｘ	ｘ	DRR688864					ｘ
67	2022/09	Gunma	157	H7	1/2	ｘ	ｘ	DRR688866					ｘ
68	2022/09	Gunma	157	H7	1/2	ｘ	ｘ	DRR688868					ｘ
69	2022/09	Yamagata	157	H7	1/2	ｘ	ｘ	DRR688883					ｘ
70	2022/09	Aomori	157	Hg7	1/2	ｘ						ｘ
71	2022/09	Gunma	157	H7	1/2	ｘ	ｘ	DRR688869					ｘ
72	2022/09	Gunma	157	H7	1/2	ｘ	ｘ	DRR688870					ｘ
73	2022/09	Osaka	157	H7	1/2	ｘ	ｘ	DRR688888						ｘ
74	2022/09	Gunma	157	H7	1/2	ｘ	ｘ	DRR688865					ｘ
75	2022/09	Gunma	157	H7	1/2	ｘ	ｘ	DRR688867					ｘ
76	2022/09	Gunma	157	H7	1/2	ｘ	ｘ	DRR688871					ｘ
77	2022/09	Aichi	157	ND	1/2	ｘ							ｘ
78	2022/09	Aichi	157	ND	1/2	ｘ							ｘ
79	2022/10	Gunma	157	H7	1/2	ｘ	ｘ	DRR688872					ｘ
80	2022/10	Gunma	157	H7	1/2	ｘ	ｘ	DRR688873					ｘ
81	2022/10	Yamagata	157	H7	1/2	ｘ	ｘ	DRR688884					ｘ
82	2022/10	Gunma	157	H7	1/2	ｘ	ｘ	DRR688874					ｘ
83	2022/10	Yamagata	157	H7	1/2	ｘ	ｘ	DRR688885					ｘ
84	2022/10	Osaka	157	H7	1/2	ｘ	ｘ	DRR688890						ｘ
85	2022/10	Kanagawa	157	H7	1/2	ｘ	ｘ	DRR688882					ｘ
86	2022/10	Gunma	157	H7	1/2	ｘ	ｘ	DRR688875					ｘ
87	2022/10	Fukushima	157	H7	1	ｘ	ｘ	DRR688876	ｘ
88	2022/10	Saitama	157	H7	1/2	ｘ	ｘ	DRR688892						ｘ
89	2022/10	Kanagawa	157	H7	1/2	ｘ	ｘ	DRR688889						ｘ
90	2023/06	Kanagawa	157	H7	2	ｘ	ｘ	DRR688895			ｘ
91	2023/06	Osaka	157	H7	1/2	ｘ	ｘ	DRR688896					ｘ
92	2023/06	Hyogo	157	ND	1/2	ｘ							ｘ
93	2023/06	Osaka	157	H7	1/2	ｘ	ｘ	DRR688901						ｘ
94	2023/06	Kanagawa	157	H7	1/2	ｘ	ｘ	DRR688897			ｘ
95	2023/07	Kanagawa	157	H7	1/2	ｘ	ｘ	DRR688898					ｘ
96	2023/08	Miyagi	157	ND	1/2	ｘ							ｘ
97	2023/08	Miyagi	157	ND	1/2	ｘ							ｘ
98	2023/08	Miyagi	157	H7	1/2	ｘ	ｘ	DRR688910					ｘ
99	2023/08	Yamagata	157	H7	2	ｘ	ｘ	DRR688899	ｘ
100	2023/08	Miyagi	157	ND	1/2	ｘ							ｘ
101	2023/08	Gifu	157	H7	1/2	ｘ	ｘ	DRR688914					ｘ
102	2023/08	Gunma	157	H7	1/2	ｘ	ｘ	DRR688909					ｘ
103	2023/08	Miyagi	157	ND	1/2	ｘ							ｘ
104	2023/08	Yamagata	157	H7	2	ｘ	ｘ	DRR688921	ｘ
105	2023/08	Yamagata	157	H7	2	ｘ	ｘ	DRR688900	ｘ
106	2023/08	Yamagata	157	H7	2	ｘ	ｘ	DRR688922	ｘ
107	2023/08	Yamagata	157	H7	2	ｘ	ｘ	DRR688931	ｘ
108	2023/08	Yamagata	157	H7	2	ｘ	ｘ	DRR688932	ｘ
109	2023/08	Yamagata	157	H7	2	ｘ	ｘ	DRR688944	ｘ
110	2023/08	Yamagata	157	H7	2	ｘ	ｘ	DRR688945	ｘ
111	2023/08	Yamagata	157	H7	2	ｘ	ｘ	DRR688949	ｘ
112	2023/08	Yamagata	157	H7	2	ｘ	ｘ	DRR688950	ｘ
113	2023/08	Yamagata	157	H7	2	ｘ	ｘ	DRR688951	ｘ
114	2023/08	Yamagata	157	H7	2	ｘ	ｘ	DRR688952	ｘ
115	2023/08	Yamagata	157	H7	2	ｘ	ｘ	DRR688956	ｘ
116	2023/08	Yamagata	157	H7	2	ｘ	ｘ	DRR688958		ｘ
117	2023/08	Kanagawa	157	H7	1/2	ｘ	ｘ	DRR688912					ｘ
118	2023/08	Miyagi	157	H7	2	ｘ	ｘ	DRR688911	ｘ
119	2023/08	Yamagata	157	H7	2	ｘ	ｘ	DRR688924		ｘ
120	2023/08	Yamagata	157	H7	2	ｘ	ｘ	DRR688929	ｘ
121	2023/08	Yamagata	157	H7	2	ｘ	ｘ	DRR688930	ｘ
122	2023/08	Yamagata	157	H7	2	ｘ	ｘ	DRR688933	ｘ
123	2023/08	Yamagata	157	H7	2	ｘ	ｘ	DRR688946	ｘ
124	2023/08	Chiba	157	H7	2	ｘ	ｘ	DRR688906	ｘ
125	2023/08	Miyagi	157	ND	1/2	ｘ							ｘ
126	2023/08	Miyagi	157	ND	1/2	ｘ							ｘ
127	2023/08	Yamagata	157	H7	2	ｘ	ｘ	DRR688934	ｘ
128	2023/08	Yamagata	157	H7	2	ｘ	ｘ	DRR688935		ｘ
129	2023/08	Yamagata	157	H7	2	ｘ	ｘ	DRR688936	ｘ
130	2023/08	Yamagata	157	H7	2	ｘ	ｘ	DRR688937	ｘ
131	2023/08	Yamagata	157	H7	2	ｘ	ｘ	DRR688955	ｘ
132	2023/08	Yamagata	157	H7	2	ｘ	ｘ	DRR688920	ｘ
133	2023/08	Yamagata	157	H7	2	ｘ	ｘ	DRR688943	ｘ
134	2023/08	Yamagata	157	H7	2	ｘ	ｘ	DRR688948	ｘ
135	2023/08	Yamagata	157	H7	2	ｘ	ｘ	DRR688923	ｘ
136	2023/08	Yamagata	157	H7	2	ｘ	ｘ	DRR688925		ｘ
137	2023/08	Yamagata	157	H7	1/2	ｘ	ｘ	DRR688938	ｘ
138	2023/08	Yamagata	157	H7	2	ｘ	ｘ	DRR688939	ｘ
139	2023/08	Yamagata	157	H7	2	ｘ	ｘ	DRR688940	ｘ
140	2023/08	Yamagata	157	H7	2	ｘ	ｘ	DRR688941	ｘ
141	2023/08	Yamagata	157	H7	2	ｘ	ｘ	DRR688942	ｘ
142	2023/08	Yamagata	157	H7	2	ｘ	ｘ	DRR688953					ｘ
143	2023/08	Tokyo	157	H7	1/2	ｘ								ｘ
144	2023/08	Fukushima	157	H7	2	ｘ	ｘ	DRR688902	ｘ
145	2023/08	Fukushima	157	H7	2	ｘ	ｘ	DRR688905	ｘ
146	2023/08	Yamagata	157	H7	2	ｘ	ｘ	DRR688926	ｘ
147	2023/08	Yamagata	157	H7	2	ｘ	ｘ	DRR688927	ｘ
148	2023/08	Yamagata	157	H7	2	ｘ	ｘ	DRR688928	ｘ
149	2023/08	Yamagata	157	H7	2	ｘ	ｘ	DRR688954	ｘ
150	2023/08	Yamagata	157	H7	2	ｘ	ｘ	DRR688960	ｘ
151	2023/08	Fukushima	157	H7	2	ｘ	ｘ	DRR688903	ｘ
152	2023/08	Yamagata	157	H7	2	ｘ	ｘ	DRR688947	ｘ
153	2023/08	Fukushima	157	H7	2	ｘ	ｘ	DRR688904	ｘ
154	2023/08	Yamagata	157	H7	2	ｘ	ｘ	DRR688959	ｘ
155	2023/08	Shizuoka	157	H7	2	ｘ	ｘ	DRR688907					ｘ
156	2023/08	Yamagata	157	H7	2	ｘ	ｘ	DRR688961			ｘ
157	2023/09	Yamagata	157	H7	2	ｘ	ｘ	DRR688957		ｘ
158	2023/09	Shizuoka	157	H7	1/2	ｘ	ｘ	DRR688908					ｘ
159	2023/09	Miyagi	157	H7	2	ｘ	ｘ	DRR688913	ｘ
160	2023/10	Saitama	157	H7	1/2	ｘ	ｘ	DRR688915					ｘ
161	2023/10	Mie	157	H7	2	ｘ	ｘ	DRR688916						ｘ
162	2023/10	Osaka	157	H7	1/2	ｘ							ｘ
163	2023/11	Yamagata	157	H7	1/2	ｘ	ｘ	DRR688917					ｘ
164	2023/11	Yamagata	157	H7	1/2	ｘ	ｘ	DRR688918					ｘ
165	2023/12	Yamagata	157	H7	1/2	ｘ	ｘ	DRR688919					ｘ
§Isolates of no. 7 and 52 were two- and four-loci variants with the most common MLVA profile, respectively.
†H7, determined by agglutination reaction between immune serum and isolates; Hg7, determined by PCR targeting H antigens; ND, not detected.
MLVA, multilocus variable-number tandem-repeat analysis; Stx, Shiga toxin; SNVs, single nucleotide variants.
